# Supplementary material for: 4,6-Dimethyl-2-thioxo-1,2-dihydro­pyrimidin-3-ium chloride–thio­urea (1/1)
Source: Acta Crystallogr Sect E Struct Rep Online. 2009 May 14;65(Pt 6):o1252. doi: 10.1107/S1600536809016857 (PMC2969793; doi:10.1107/S1600536809016857)
Supplement: Supplementary file 1 [file e-65-o1252-sup1.cif]

##############################################################################
###                                                                        ###
###        Electronic paper (Acta Crystallographica Section E)             ###
###                                                                        ###
##############################################################################
#                                                                            #
# This CIF contains the data in a paper accepted for publication in Acta     #
# Crystallographica Section E. It conforms to the requirements of Notes      #
# for Authors for Section E, and has been peer reviewed under the auspices   #
# of the IUCr Commission on Journals.                                        #
#                                                                            #
# Full details of the Crystallographic Information File format               #
# are given in the paper "The Crystallographic Information File (CIF):       #
# a New Standard Archive File for Crystallography" by S. R. Hall, F. H.      #
# Allen and I. D. Brown [Acta Cryst. (1991), A47, 655-685].                  #
#                                                                            #
# The current version of the core CIF dictionary is obtainable from          #
# ftp://ftp.iucr.org/pub/cif_core.dic. The current version number is 2.4.    #
#                                                                            #
# Software is freely available for graphical display of the structure(s) in  #
# this CIF.  For information consult the CIF home page http://www.iucr.org/  #
# cif/home.html                                                              #
#                                                                            #
# This file may be used for bona fide research purposes within the           #
# scientific community so long as proper attribution is given to the journal # 
# article from which it was obtained.                                        #
#                                                                            #
##############################################################################
                                             
data_I
_audit_creation_method     SHELXL97
_chemical_name_systematic
;
4,6-Dimethyl-2-thioxo-1,2-dihydropyrimidin-3-ium chloride--thiourea (1/1)
;
_chemical_name_common     ?
_chemical_formula_moiety     'C6 H9 N2 S +, Cl -, C H4 N2 S'
_chemical_formula_sum     'C7 H13 Cl N4 S2'
_chemical_formula_iupac     'C6 H9 N2 S +, Cl -, C H4 N2 S'
_chemical_formula_weight     252.78
_chemical_melting_point     ?
_symmetry_cell_setting     orthorhombic
_symmetry_space_group_name_H-M     'C m c m'
_symmetry_space_group_name_Hall     '-C 2c 2'
loop_
    _symmetry_equiv_pos_as_xyz
    'x, y, z'
    '-x, -y, z+1/2'
    'x, -y, -z'
    '-x, y, -z+1/2'
    'x+1/2, y+1/2, z'
    '-x+1/2, -y+1/2, z+1/2'
    'x+1/2, -y+1/2, -z'
    '-x+1/2, y+1/2, -z+1/2'
    '-x, -y, -z'
    'x, y, -z-1/2'
    '-x, y, z'
    'x, -y, z-1/2'
    '-x+1/2, -y+1/2, -z'
    'x+1/2, y+1/2, -z-1/2'
    '-x+1/2, y+1/2, z'
    'x+1/2, -y+1/2, z-1/2'
_cell_length_a     6.6459(4)
_cell_length_b     21.6144(14)
_cell_length_c     8.3878(5)
_cell_angle_alpha     90.00
_cell_angle_beta     90.00
_cell_angle_gamma     90.00
_cell_volume     1204.88(12)
_cell_formula_units_Z     4
_cell_measurement_reflns_used     653
_cell_measurement_theta_min     0.998
_cell_measurement_theta_max     25.350
_cell_measurement_temperature     293(2)
_exptl_crystal_description     prism
_exptl_crystal_colour     yellow
_exptl_crystal_size_max     0.10
_exptl_crystal_size_mid     0.10
_exptl_crystal_size_min     0.10
_exptl_crystal_density_diffrn     1.393
_exptl_crystal_density_meas     ?
_exptl_crystal_density_method     'not measured'
_exptl_crystal_F_000     528
_exptl_absorpt_coefficient_mu     0.634
_exptl_absorpt_correction_type     none
_exptl_absorpt_process_details     ?
_exptl_absorpt_correction_T_min     ?
_exptl_absorpt_correction_T_max     ?
_exptl_special_details
;
;
_diffrn_ambient_temperature     293(2)
_diffrn_radiation_type     MoK\a
_diffrn_radiation_wavelength     0.71073
_diffrn_radiation_source     'fine-focus sealed tube'
_diffrn_radiation_monochromator     graphite
_diffrn_measurement_device     'Nonius KappaCCD'
_diffrn_measurement_method     \f
_diffrn_detector_area_resol_mean     ?
_diffrn_reflns_number     1080
_diffrn_reflns_av_R_equivalents     0.0241
_diffrn_reflns_av_sigmaI/netI     0.0312
_diffrn_reflns_theta_min     3.07
_diffrn_reflns_theta_max     25.30
_diffrn_reflns_theta_full     25.30
_diffrn_measured_fraction_theta_max     0.997
_diffrn_measured_fraction_theta_full     0.997
_diffrn_reflns_limit_h_min     -7
_diffrn_reflns_limit_h_max     7
_diffrn_reflns_limit_k_min     -25
_diffrn_reflns_limit_k_max     25
_diffrn_reflns_limit_l_min     -10
_diffrn_reflns_limit_l_max     10
_diffrn_standards_number     0
_diffrn_standards_interval_count     ?
_diffrn_standards_interval_time     ?
_diffrn_standards_decay_%     .
_refine_special_details
;
Refinement of <i>F</i>\^2\^ against ALL reflections. The weighted
<i>R</i>-factor <i>wR</i> and goodness of fit <i>S</i> are based on
<i>F</i>\^2\^, conventional <i>R</i>-factors <i>R</i> are based on <i>F</i>,
with <i>F</i> set to zero for negative <i>F</i>\^2\^. The threshold expression
of <i>F</i>\^2\^ > \s(<i>F</i>\^2\^) is used only for calculating
<i>R</i>-factors(gt) <i>etc</i>. and is not relevant to the choice of
reflections for refinement. <i>R</i>-factors based on <i>F</i>\^2\^ are
statistically about twice as large as those based on <i>F</i>, and <i>R</i>-
factors based on ALL data will be even larger.
;
_reflns_number_total     636
_reflns_number_gt     447
_reflns_threshold_expression     I>2\s(I)
_refine_ls_structure_factor_coef     Fsqd
_refine_ls_matrix_type     full
_refine_ls_R_factor_all     0.0804
_refine_ls_R_factor_gt     0.0546
_refine_ls_wR_factor_gt     0.1566
_refine_ls_wR_factor_ref     0.1746
_refine_ls_goodness_of_fit_ref     1.049
_refine_ls_restrained_S_all     1.049
_refine_ls_number_reflns     636
_refine_ls_number_parameters     49
_refine_ls_number_restraints     0
_refine_ls_hydrogen_treatment     constr
_refine_ls_weighting_scheme     calc
_refine_ls_weighting_details
       'calc w = 1/[\s^2^(Fo^2^)+(0.1002P)^2^+1.9948P] where P=(Fo^2^+2Fc^2^)/3'
_atom_sites_solution_hydrogens     geom
_atom_sites_solution_primary     direct
_atom_sites_solution_secondary     difmap
_refine_ls_shift/su_max     0.004
_refine_ls_shift/su_mean     0.001
_refine_diff_density_max     0.439
_refine_diff_density_min     -0.511
_refine_ls_extinction_method     none
_refine_ls_extinction_coef     ?
loop_
    _atom_type_symbol
    _atom_type_description
    _atom_type_scat_dispersion_real
    _atom_type_scat_dispersion_imag
    _atom_type_scat_source
    'C' 'C' 0.0033 0.0016
                         'International Tables Vol C Tables 4.2.6.8 and 6.1.1.4'
    'H' 'H' 0.0000 0.0000
                         'International Tables Vol C Tables 4.2.6.8 and 6.1.1.4'
    'N' 'N' 0.0061 0.0033
                         'International Tables Vol C Tables 4.2.6.8 and 6.1.1.4'
    'S' 'S' 0.1246 0.1234
                         'International Tables Vol C Tables 4.2.6.8 and 6.1.1.4'
    'Cl' 'Cl' 0.1484 0.1585
                         'International Tables Vol C Tables 4.2.6.8 and 6.1.1.4'
_computing_data_collection     'COLLECT (Nonius, 1998)'
_computing_cell_refinement     'DENZO/SCALEPACK (Otwinowski & Minor, 1997)'
_computing_data_reduction     'DENZO/SCALEPACK (Otwinowski & Minor, 1997)'
_computing_structure_solution     'SHELXS97 (Sheldrick, 2008)'
_computing_structure_refinement     'SHELXL97 (Sheldrick, 2008)'
_computing_molecular_graphics     'PLATON/PLUTON (Spek, 2009)'
_computing_publication_material     'SHELXL97 (Sheldrick, 2008)'
loop_
    _atom_site_type_symbol
    _atom_site_label
    _atom_site_fract_x
    _atom_site_fract_y
    _atom_site_fract_z
    _atom_site_U_iso_or_equiv
    _atom_site_adp_type
    _atom_site_calc_flag
    _atom_site_refinement_flags
    _atom_site_occupancy
    _atom_site_disorder_assembly
    _atom_site_disorder_group
    Cl Cl1 0.0000 0.22960(8) 0.7500 0.0492(6) Uani d S 1 . .
    S S1 0.5000 0.32187(9) 0.7500 0.0582(7) Uani d S 1 . .
    S S2 0.0000 -0.02324(10) 0.7500 0.1135(15) Uani d S 1 . .
    N N1 0.5000 0.21069(18) 0.6134(5) 0.0424(10) Uani d S 1 . .
    H H1 0.5000 0.2302 0.5240 0.051 Uiso calc SR 1 . .
    N N2 0.0000 0.0864(2) 0.6144(5) 0.0558(12) Uani d S 1 . .
    H H2A 0.0000 0.1262 0.6154 0.067 Uiso calc SR 1 . .
    H H2B 0.0000 0.0669 0.5251 0.067 Uiso calc SR 1 . .
    C C1 0.5000 0.1485(2) 0.6079(6) 0.0423(11) Uani d S 1 . .
    C C2 0.0000 0.0553(4) 0.7500 0.0526(19) Uani d S 1 . .
    C C3 0.5000 0.1172(3) 0.7500 0.0448(17) Uani d S 1 . .
    H H3 0.5000 0.0741 0.7500 0.054 Uiso calc SR 1 . .
    C C4 0.5000 0.2456(3) 0.7500 0.0431(16) Uani d S 1 . .
    C C5 0.5000 0.1187(3) 0.4493(6) 0.0589(15) Uani d S 1 . .
    H H5A 0.5000 0.1499 0.3679 0.088 Uiso calc SR 1 . .
    H H5B 0.3821 0.0934 0.4385 0.088 Uiso calc PR 0.50 . .
    H H5C 0.6179 0.0934 0.4385 0.088 Uiso calc PR 0.50 . .
loop_
    _atom_site_aniso_label
    _atom_site_aniso_U_11
    _atom_site_aniso_U_22
    _atom_site_aniso_U_33
    _atom_site_aniso_U_12
    _atom_site_aniso_U_13
    _atom_site_aniso_U_23
    Cl1 0.0583(11) 0.0481(11) 0.0412(10) 0.000 0.000 0.000
    S1 0.0680(13) 0.0463(11) 0.0602(14) 0.000 0.000 0.000
    S2 0.267(5) 0.0420(14) 0.0316(11) 0.000 0.000 0.000
    N1 0.048(2) 0.052(3) 0.0276(19) 0.000 0.000 0.0029(18)
    N2 0.084(3) 0.053(3) 0.030(2) 0.000 0.000 0.0004(19)
    C1 0.048(3) 0.046(3) 0.033(3) 0.000 0.000 0.000(2)
    C2 0.078(5) 0.053(4) 0.027(4) 0.000 0.000 0.000
    C3 0.059(4) 0.041(4) 0.035(4) 0.000 0.000 0.000
    C4 0.036(3) 0.053(4) 0.040(4) 0.000 0.000 0.000
    C5 0.086(4) 0.063(3) 0.028(3) 0.000 0.000 -0.007(2)
_geom_special_details
;
All e.s.d.'s (except the e.s.d. in the dihedral angle between two l.s. planes)
are estimated using the full covariance matrix. The cell e.s.d.'s are taken
into account individually in the estimation of e.s.d.'s in distances, angles
and torsion angles; correlations between e.s.d.'s in cell parameters are only
used when they are defined by crystal symmetry. An approximate (isotropic)
treatment of cell e.s.d.'s is used for estimating e.s.d.'s involving l.s.
planes.
;
loop_
    _geom_bond_atom_site_label_1
    _geom_bond_atom_site_label_2
    _geom_bond_site_symmetry_2
    _geom_bond_distance
    _geom_bond_publ_flag
    S1 C4 . 1.649(7) ?
    S2 C2 . 1.698(8) ?
    N1 C1 . 1.345(6) ?
    N1 C4 . 1.371(5) ?
    N1 H1 . 0.8600 ?
    N2 C2 . 1.322(6) ?
    N2 H2A . 0.8600 ?
    N2 H2B . 0.8600 ?
    C1 C3 . 1.371(6) ?
    C1 C5 . 1.479(7) ?
    C2 N2 10_557 1.322(6) ?
    C3 C1 10_557 1.371(6) ?
    C3 H3 . 0.9300 ?
    C4 N1 10_557 1.371(5) ?
    C5 H5A . 0.9600 ?
    C5 H5B . 0.9600 ?
    C5 H5C . 0.9600 ?
loop_
    _geom_angle_atom_site_label_1
    _geom_angle_atom_site_label_2
    _geom_angle_atom_site_label_3
    _geom_angle_site_symmetry_1
    _geom_angle_site_symmetry_3
    _geom_angle
    _geom_angle_publ_flag
    C1 N1 C4 . . 125.3(4) ?
    C1 N1 H1 . . 117.4 ?
    C4 N1 H1 . . 117.4 ?
    C2 N2 H2A . . 120.0 ?
    C2 N2 H2B . . 120.0 ?
    H2A N2 H2B . . 120.0 ?
    N1 C1 C3 . . 117.7(5) ?
    N1 C1 C5 . . 117.8(4) ?
    C3 C1 C5 . . 124.5(5) ?
    N2 C2 N2 10_557 . 118.8(7) ?
    N2 C2 S2 10_557 . 120.6(3) ?
    N2 C2 S2 . . 120.6(3) ?
    C1 C3 C1 10_557 . 120.8(6) ?
    C1 C3 H3 10_557 . 119.6 ?
    C1 C3 H3 . . 119.6 ?
    N1 C4 N1 10_557 . 113.3(6) ?
    N1 C4 S1 10_557 . 123.3(3) ?
    N1 C4 S1 . . 123.3(3) ?
    C1 C5 H5A . . 109.5 ?
    C1 C5 H5B . . 109.5 ?
    H5A C5 H5B . . 109.5 ?
    C1 C5 H5C . . 109.5 ?
    H5A C5 H5C . . 109.5 ?
    H5B C5 H5C . . 109.5 ?
loop_
    _geom_torsion_atom_site_label_1
    _geom_torsion_atom_site_label_2
    _geom_torsion_atom_site_label_3
    _geom_torsion_atom_site_label_4
    _geom_torsion_site_symmetry_1
    _geom_torsion_site_symmetry_2
    _geom_torsion_site_symmetry_3
    _geom_torsion_site_symmetry_4
    _geom_torsion
    _geom_torsion_publ_flag
    C4 N1 C1 C3 . . . . 0.0000(10)
                                 ?
    C4 N1 C1 C5 . . . . 180.0000(10)
                                   ?
    N1 C1 C3 C1 . . . 10_557 0.000(2) ?
    C5 C1 C3 C1 . . . 10_557 180.0 ?
    C1 N1 C4 N1 . . . 10_557 0.000(2) ?
    C1 N1 C4 S1 . . . . 180.0 ?
loop_
    _geom_hbond_atom_site_label_D
    _geom_hbond_atom_site_label_H
    _geom_hbond_atom_site_label_A
    _geom_hbond_site_symmetry_A
    _geom_hbond_distance_DH
    _geom_hbond_distance_HA
    _geom_hbond_distance_DA
    _geom_hbond_angle_DHA
    N1 H1 Cl1 13_556 0.86 2.46 3.310(4) 171.4
    N2 H2A Cl1 . 0.86 2.50 3.297(5) 153.8
    N2 H2B S2 9_556 0.86 2.49 3.347(5) 172.8
data_global
_journal_date_recd_electronic     2009-04-02
_journal_date_accepted     2009-05-05
_journal_name_full     'Acta Crystallographica, Section E'
_journal_year     2009
_journal_volume     65
_journal_issue      6
_journal_page_first     o1252
_journal_page_last     o1252
_journal_paper_category     QO
_journal_coeditor_code     ER2066
_publ_contact_author_name     'Mohamed Gaye'
_publ_contact_author_address
;
Departement de Chimie
Faculte des Sciences et Techniques
Universite Cheikh Anta Diop
Dakar
Senegal
;
_publ_contact_author_email     mlgayeastou@yahoo.fr
_publ_contact_author_fax     '002218246318'
_publ_contact_author_phone     '002218247804'
_publ_section_title
;
4,6-Dimethyl-2-thioxo-1,2-dihydropyrimidin-3-ium chloride--thiourea (1/1)
;
loop_
    _publ_author_name
    _publ_author_address
    'Gaye, Papa Aly'
;
D\'epartement de Chimie
Facult\'e des Sciences et Techniques
Universit\'e Cheikh Anta Diop
Dakar
Senegal
;
    'Barry, Aliou Hamady'
;
D\'epartement de Chimie
Facult\'e des Sciences
Universit\'e de Nouakchott
Nouakchott
Mauritania
;
    'Gaye, Mohamed'
;
D\'epartement de Chimie
Facult\'e des Sciences et Techniques
Universit\'e Cheikh Anta Diop
Dakar
Senegal
;
    'Sarr, Aminata Diasse'
;
D\'epartement de Chimie
Facult\'e des Sciences et Techniques
Universit\'e Cheikh Anta Diop
Dakar
Senegal
;
    'Sall, Abdou Salam'
;
D\'epartement de Chimie
Facult\'e des Sciences et Techniques
Universit\'e Cheikh Anta Diop
Dakar
Senegal
;
