# Supplementary material for: 4,6-Dimethyl-2-thioxo-1,2-dihydro­pyrimidin-3-ium chloride–thio­urea (1/1)
Source: Acta Crystallogr Sect E Struct Rep Online. 2009 May 14;65(Pt 6):o1252. doi: 10.1107/S1600536809016857 (PMC2969793; doi:10.1107/S1600536809016857)
Supplement: Supplementary file 2 [file e-65-o1252-Isup2.hkl]

#
# h,k,l, Fc-squared, Fo-squared, sigma(Fo-squared) and status flag
#
data_I
_shelx_title ' CrystalBuilderInfo $orthorhombic $Cmcm $? $? $'
_shelx_refln_list_code          4
_shelx_F_calc_maximum      148.50
_exptl_crystal_F_000       528.00
_reflns_d_resolution_high  0.8316
 
loop_
 _symmetry_equiv_pos_as_xyz
 'x, y, z'
 '-x, -y, z+1/2'
 'x, -y, -z'
 '-x, y, -z+1/2'
 'x+1/2, y+1/2, z'
 '-x+1/2, -y+1/2, z+1/2'
 'x+1/2, -y+1/2, -z'
 '-x+1/2, y+1/2, -z+1/2'
 '-x, -y, -z'
 'x, y, -z-1/2'
 '-x, y, z'
 'x, -y, z-1/2'
 '-x+1/2, -y+1/2, -z'
 'x+1/2, y+1/2, -z-1/2'
 '-x+1/2, y+1/2, z'
 'x+1/2, -y+1/2, z-1/2'
 
_cell_length_a     6.6460
_cell_length_b    21.6140
_cell_length_c     8.3880
_cell_angle_alpha  90.000
_cell_angle_beta   90.000
_cell_angle_gamma  90.000
 
_shelx_F_squared_multiplier     1.000
 
loop_
 _refln_index_h
 _refln_index_k
 _refln_index_l
 _refln_F_squared_calc
 _refln_F_squared_meas
 _refln_F_squared_sigma
 _refln_observed_status
   4   0   0    18338.76    19070.68    390.84 o
   6   0   0     3116.09     3305.54    108.55 o
   1   1   0     3377.47     3203.21     37.37 o
   3   1   0      659.32      803.47     18.69 o
   5   1   0       29.54       13.12     10.90 o
   7   1   0        0.01       13.12     17.80 o
   2   2   0     5232.02     4774.12     58.73 o
   4   2   0     2477.65     2681.80     48.94 o
   6   2   0      696.80      971.86     32.25 o
   1   3   0     7996.25     6812.39     85.64 o
   3   3   0      779.44      672.90     12.23 o
   5   3   0       25.69       -2.22      8.90 o
   7   3   0        3.64       -4.45     15.57 o
   0   4   0        0.90        4.45      4.45 o
   2   4   0       13.26       15.79      4.45 o
   4   4   0       15.75        8.90      4.45 o
   6   4   0        8.08        4.45     17.80 o
   1   5   0     4024.75     4347.47     56.06 o
   3   5   0      527.04      639.09     14.24 o
   5   5   0      116.01      104.77      8.68 o
   7   5   0       25.40       20.02     17.80 o
   0   6   0     1165.33      911.14     22.69 o
   2   6   0      513.38      634.41     11.79 o
   4   6   0      123.61      180.63      8.90 o
   6   6   0       31.90       51.38      8.90 o
   1   7   0     3115.60     3034.60     41.60 o
   3   7   0     1552.41     1391.84     21.13 o
   5   7   0      396.46      438.44     13.79 o
   7   7   0       67.45       93.43     26.47 o
   0   8   0      699.94      819.49     24.25 o
   2   8   0      250.24      206.87      9.57 o
   4   8   0       28.82        0.00     22.24 o
   6   8   0        8.62       -2.22      8.90 o
   1   9   0     1338.52     1281.51     23.58 o
   3   9   0      421.09      510.29     14.90 o
   5   9   0       89.81      104.77      8.68 o
   7   9   0       12.51       37.59     18.02 o
   0  10   0       97.09       75.41     11.57 o
   2  10   0        7.22        8.90      4.45 o
   4  10   0        4.94        8.90      6.67 o
   6  10   0        5.65        0.00     22.24 o
   1  11   0     1538.85     1961.30     37.59 o
   3  11   0      735.47      558.34     15.57 o
   5  11   0      156.66      108.55     10.90 o
   7  11   0       23.14       28.92     19.80 o
   0  12   0       10.76       -6.67      9.12 o
   2  12   0        5.73        4.45      6.90 o
   4  12   0        5.08       17.57      8.68 o
   6  12   0        2.53       -6.67      9.12 o
   1  13   0      395.97      462.46     16.24 o
   3  13   0      256.59      178.18     11.34 o
   5  13   0       79.35       62.06     11.12 o
   0  14   0      150.87       62.06     13.35 o
   2  14   0       55.08       48.72      8.45 o
   4  14   0        4.22       24.47      8.90 o
   6  14   0        0.01       -4.45     13.35 o
   1  15   0     2332.39     2537.21     52.27 o
   3  15   0     1046.20     1195.20     32.70 o
   5  15   0      280.68      317.87     20.24 o
   0  16   0      344.54      224.89     19.80 o
   2  16   0      124.00      111.67     12.90 o
   4  16   0       11.03        4.45     11.12 o
   6  16   0        2.27       17.57     19.80 o
   1  17   0      326.92      350.57     17.57 o
   3  17   0      368.75      354.13     17.80 o
   5  17   0      210.90      170.62     19.80 o
   0  18   0        1.83       15.79     15.79 o
   2  18   0       10.19        8.90     11.12 o
   4  18   0       39.04       17.57     13.57 o
   1  19   0     2016.07     2237.80     49.16 o
   3  19   0      815.61      995.67     32.70 o
   5  19   0      211.82      218.00     29.14 o
   0  20   0     1056.56     1370.71     52.50 o
   2  20   0      592.27      712.71     27.81 o
   4  20   0      134.40      122.79     17.80 o
   1  21   0        5.96       -2.22     15.79 o
   3  21   0       40.04       40.04     17.80 o
   0  22   0        2.82       42.26     24.47 o
   2  22   0       17.87        2.22     15.79 o
   4  22   0       29.57        2.22     24.69 o
   1  23   0       20.18        4.45     22.47 o
   3  23   0       48.79       30.92     24.25 o
   0  24   0      164.72      189.75     42.93 o
   2  24   0       80.43      106.77     29.14 o
   1  25   0      304.29      364.81     37.82 o
   1   1   1     1887.90     1728.53     16.67 o
   3   1   1      563.94      670.62      9.40 o
   5   1   1      127.23      129.23      4.48 o
   7   1   1       31.65       44.46     17.68 o
   0   2   1     2139.06     2032.93     25.58 o
   2   2   1     1355.28     1423.69     15.10 o
   4   2   1      320.97      365.26      8.17 o
   6   2   1       55.76       57.31     10.04 o
   1   3   1      261.47      215.90      4.88 o
   3   3   1       36.35       32.01      3.06 o
   5   3   1        1.49       -6.74     11.01 o
   7   3   1        0.02       32.37     21.13 o
   0   4   1        3.22       20.02      4.67 o
   2   4   1       49.48       20.43      1.83 o
   4   4   1       38.27       16.01      2.11 o
   6   4   1        2.24       -0.58      5.75 o
   1   5   1     3367.22     3189.37     31.89 o
   3   5   1     1800.28     1905.33     20.37 o
   5   5   1      583.88      669.83     13.46 o
   7   5   1      111.55       97.44     13.48 o
   0   6   1        3.74        2.22      4.45 o
   2   6   1       67.24       29.67      4.34 o
   4   6   1      102.63       74.56      4.64 o
   6   6   1       38.22       44.27      6.89 o
   1   7   1     9044.58     9054.25     82.50 o
   3   7   1     2344.75     2471.14     26.50 o
   5   7   1      414.62      425.34     13.68 o
   7   7   1       57.68       55.01     12.66 o
   0   8   1    13985.67    14159.76    190.86 o
   2   8   1     7254.64     7173.80     64.85 o
   4   8   1     1600.33     1511.93     31.25 o
   6   8   1      277.61      242.87     11.14 o
   1   9   1      445.69      429.67      8.90 o
   3   9   1        0.92       13.52      8.79 o
   5   9   1       14.43       14.81      5.34 o
   7   9   1        2.37        2.22     11.27 o
   0  10   1     1305.73     1241.24     23.36 o
   2  10   1     1454.35     1493.92     18.01 o
   4  10   1     1030.26     1177.44     24.25 o
   6  10   1      348.09      414.11     12.85 o
   1  11   1     1175.60     1169.09     18.24 o
   3  11   1      178.06      178.21      8.02 o
   5  11   1        6.28        3.18      5.34 o
   7  11   1        0.03       16.34     18.80 o
   0  12   1     9165.17     9540.68    129.02 o
   2  12   1     5169.54     5599.19     57.20 o
   4  12   1     1439.91     1566.51     27.92 o
   6  12   1      325.96      314.09     14.00 o
   1  13   1     1437.69     1525.08     20.84 o
   3  13   1      415.58      341.38     10.85 o
   5  13   1       68.18       41.08      7.71 o
   0  14   1       17.15       26.92     11.34 o
   2  14   1       92.05      120.98      7.70 o
   4  14   1      141.39      175.21      9.19 o
   6  14   1       54.11       37.74     10.09 o
   1  15   1       43.69       46.66      6.05 o
   3  15   1      110.59      141.56      8.66 o
   5  15   1       68.82       78.53     15.68 o
   0  16   1       87.86       84.53     11.34 o
   2  16   1       21.80       25.70      6.29 o
   4  16   1        0.01       -7.78      7.78 o
   6  16   1        0.07      -14.31     15.45 o
   1  17   1      511.46      501.84     14.74 o
   3  17   1      174.62      114.49      9.59 o
   5  17   1       40.97       21.06     11.72 o
   0  18   1      395.54      434.66     19.58 o
   2  18   1      222.82      195.52     11.25 o
   4  18   1       52.30       51.03     22.13 o
   1  19   1        4.11       -5.93      9.95 o
   3  19   1        1.93       17.98     11.12 o
   5  19   1        6.57       13.92     13.37 o
   0  20   1       15.06       15.79     13.35 o
   2  20   1        6.60        4.34      9.44 o
   4  20   1        0.67      -10.00     10.93 o
   1  21   1       65.32       55.73     19.02 o
   3  21   1       39.58       23.36     11.17 o
   0  22   1      117.43       99.88     22.69 o
   2  22   1       87.72      119.81     17.31 o
   4  22   1       38.83       84.49     25.58 o
   1  23   1      134.28      141.64     25.36 o
   3  23   1       70.92       90.09     19.85 o
   0  24   1       31.80       46.71     24.47 o
   2  24   1       34.77       26.52     18.54 o
   1  25   1       10.87       29.85     20.30 o
   0   0   2    22052.12    21157.00    411.52 o
   2   0   2    11220.92    10815.29    166.83 o
   4   0   2     2668.14     2676.91     43.82 o
   6   0   2      547.49      536.32     15.35 o
   1   1   2     8407.08     8314.37    102.86 o
   3   1   2     1273.51     1497.53     20.13 o
   5   1   2      155.28      174.34     20.02 o
   7   1   2       22.43       20.99     11.88 o
   0   2   2     1145.70     1162.72     19.35 o
   2   2   2     1262.33     1281.88     20.20 o
   4   2   2      860.69      990.29     31.03 o
   6   2   2      295.26      339.03     10.45 o
   1   3   2     1171.50     1065.92     11.80 o
   3   3   2      972.80     1017.76     18.13 o
   5   3   2      387.65      464.09     12.19 o
   7   3   2       77.44       77.92     13.46 o
   0   4   2    11568.67    11432.13    131.02 o
   2   4   2     4618.60     4751.25     43.44 o
   4   4   2      762.32      818.16     13.37 o
   6   4   2      151.88      142.37      8.70 o
   1   5   2     7617.83     7651.82     72.71 o
   3   5   2     2562.40     2255.89     40.37 o
   5   5   2      507.60      435.70     16.68 o
   7   5   2       85.12       62.01     12.23 o
   0   6   2      540.93      516.74     10.68 o
   2   6   2       58.36       69.16      3.87 o
   4   6   2       13.49        7.56      4.45 o
   6   6   2       17.03       14.59      6.89 o
   1   7   2      139.91      117.15      4.69 o
   3   7   2      162.64      229.90      6.13 o
   5   7   2       97.40      108.02      7.44 o
   7   7   2       25.51       42.16     14.51 o
   0   8   2        2.27        4.45      4.45 o
   2   8   2       10.66        7.79      3.15 o
   4   8   2        8.54       19.19      4.72 o
   6   8   2        0.06        4.51      7.94 o
   1   9   2      157.41      146.14     10.23 o
   3   9   2       16.89        3.40      6.59 o
   5   9   2        1.02       -1.20      5.56 o
   7   9   2        0.20      -13.28     13.28 o
   0  10   2      394.82      289.85     11.34 o
   2  10   2      209.56      224.36      8.02 o
   4  10   2       69.92      113.83      9.01 o
   6  10   2       22.49       11.21     11.12 o
   1  11   2      209.06      209.54      7.71 o
   3  11   2      115.04      141.62      6.99 o
   5  11   2       29.50       34.03      6.29 o
   7  11   2        5.92       -1.00     26.69 o
   0  12   2      296.40      396.18     15.13 o
   2  12   2      279.17      242.37      9.28 o
   4  12   2      145.99       94.38     14.13 o
   6  12   2       39.16       14.32      9.52 o
   1  13   2       10.10       10.93      5.67 o
   3  13   2       34.80       27.45      6.56 o
   5  13   2       31.64       21.00      7.40 o
   0  14   2     1252.87     1301.75     30.70 o
   2  14   2      778.55      873.54     18.65 o
   4  14   2      246.62      277.58     11.59 o
   6  14   2       59.44       45.15     12.83 o
   1  15   2     1221.28     1206.68     20.84 o
   3  15   2      446.81      511.78     29.81 o
   5  15   2      107.88      134.61     12.46 o
   0  16   2        4.93        2.22      8.90 o
   2  16   2        1.26       -1.59      8.26 o
   4  16   2       18.29       12.12      9.59 o
   6  16   2       11.48       12.62     18.78 o
   1  17   2      316.69      341.08     16.57 o
   3  17   2      321.79      316.74     15.79 o
   5  17   2      132.57      132.55     13.23 o
   0  18   2        3.08        8.90     13.12 o
   2  18   2       27.16       21.84     18.91 o
   4  18   2       52.19       35.71     25.47 o
   1  19   2      649.54      682.26     19.91 o
   3  19   2      209.50      227.97     17.02 o
   5  19   2       39.41       27.47     14.15 o
   0  20   2     1038.45     1055.95     36.70 o
   2  20   2      597.74      586.00     21.75 o
   4  20   2      162.55      148.48     22.13 o
   1  21   2       44.24       56.54     12.50 o
   3  21   2        0.51        2.17     12.66 o
   0  22   2       33.34       11.12     22.47 o
   2  22   2       65.00       40.59     25.47 o
   1  23   2        9.91      -19.13     19.13 o
   3  23   2        1.07       29.30     23.91 o
   0  24   2      320.73      312.76     41.82 o
   2  24   2      176.35      179.88     29.92 o
   1  25   2      248.57      239.97     29.25 o
   1   1   3        6.81        5.19      2.22 o
   3   1   3       34.48       46.71      3.15 o
   5   1   3       33.91       43.26      4.80 o
   7   1   3       14.36        6.69     10.93 o
   0   2   3     2002.33     1785.79     27.81 o
   2   2   3     1366.53     1320.15     18.02 o
   4   2   3      389.81      401.76      7.65 o
   6   2   3       68.10       66.80      7.86 o
   1   3   3     9723.51     9828.53    131.02 o
   3   3   3     2458.03     2524.71     31.72 o
   5   3   3      428.28      406.09     28.58 o
   7   3   3       63.15       69.85     17.80 o
   0   4   3      768.32      779.67     15.79 o
   2   4   3      543.94      655.39     26.47 o
   4   4   3      282.48      339.22      9.83 o
   6   4   3       93.97       91.05      9.20 o
   1   5   3      644.54      609.61      9.91 o
   3   5   3      585.00      451.07     10.55 o
   5   5   3      212.48      205.87     14.90 o
   7   5   3       31.43       53.48     16.79 o
   0   6   3     1835.50     1870.54     28.47 o
   2   6   3      625.31      587.26     10.41 o
   4   6   3       39.44       16.02      5.22 o
   6   6   3        0.84        6.86      9.52 o
   1   7   3      309.58      203.57      6.68 o
   3   7   3      102.39       79.99     10.01 o
   5   7   3       14.20       -4.73      8.44 o
   7   7   3        0.87       -2.80     19.78 o
   0   8   3     3532.19     3097.33     42.04 o
   2   8   3     1611.83     1721.58     27.36 o
   4   8   3      368.15      439.82     11.81 o
   6   8   3       98.83       84.67     12.23 o
   1   9   3       44.66       36.92      4.56 o
   3   9   3      120.72      165.75      6.73 o
   5   9   3       81.43       81.33      8.10 o
   7   9   3       15.60        6.31     15.29 o
   0  10   3     1580.14     1785.79     31.81 o
   2  10   3     1621.29     1678.14     23.09 o
   4  10   3      971.61     1008.93     20.02 o
   6  10   3      264.47      273.79     21.02 o
   1  11   3      698.99      699.80     15.02 o
   3  11   3       92.33       90.14      7.11 o
   5  11   3        2.11        8.68      7.05 o
   0  12   3     2949.75     3240.58     53.61 o
   2  12   3     1676.21     1812.43     26.88 o
   4  12   3      413.96      374.59     26.36 o
   6  12   3       71.07       44.64     11.62 o
   1  13   3     4871.47     5045.12     56.86 o
   3  13   3     1785.80     1955.46     39.60 o
   5  13   3      446.34      448.36     16.18 o
   0  14   3      501.34      569.46     20.24 o
   2  14   3      193.23      184.48     24.91 o
   4  14   3        6.64        0.00     10.01 o
   6  14   3        1.09       13.19     14.57 o
   1  15   3      627.16      626.12     15.76 o
   3  15   3      655.01      694.03     18.42 o
   5  15   3      335.59      361.86     30.48 o
   0  16   3     1844.64     1932.16     45.60 o
   2  16   3     1122.63     1229.51     24.51 o
   4  16   3      352.66      285.76     14.54 o
   1  17   3     1011.34     1161.91     27.36 o
   3  17   3      430.37      399.39     16.62 o
   5  17   3      118.81       96.70     14.31 o
   0  18   3      109.46       90.76     15.35 o
   2  18   3      136.66      152.78     11.78 o
   4  18   3      114.50      115.69     14.23 o
   1  19   3       55.01       39.73     12.23 o
   3  19   3       16.38        6.67     11.72 o
   0  20   3        0.84        4.45     15.57 o
   2  20   3        1.49        5.49     17.80 o
   4  20   3        0.50        1.66     17.58 o
   1  21   3       63.89       55.61     20.13 o
   3  21   3       33.85        7.61     17.15 o
   0  22   3       88.67       73.63     29.14 o
   2  22   3       62.21      108.51     20.94 o
   1  23   3      154.95      155.17     23.60 o
   0  24   3       74.33       51.38     31.14 o
   0   0   4     4905.70     4372.38     87.42 o
   2   0   4     2481.77     2652.66     58.28 o
   4   0   4      590.67      668.00     14.68 o
   6   0   4      122.10      127.02      8.45 o
   1   1   4     1685.94     1516.77     19.29 o
   3   1   4      377.03      308.45     14.01 o
   5   1   4       61.57       36.78      9.90 o
   7   1   4       13.66       26.60     17.22 o
   0   2   4       10.50        6.67      4.45 o
   2   2   4      134.51      103.18      6.78 o
   4   2   4      243.42      285.68      9.14 o
   6   2   4       93.79       89.33     10.84 o
   1   3   4      864.77      857.15     12.64 o
   3   3   4      917.91      871.42     16.68 o
   5   3   4      442.79      462.58     12.98 o
   7   3   4      110.36      138.79     35.92 o
   0   4   4     4499.21     4806.82     65.40 o
   2   4   4     2252.28     2260.48     49.38 o
   4   4   4      481.34      425.66     11.65 o
   6   4   4       99.13       62.26      8.01 o
   1   5   4    12043.04    12652.55    116.13 o
   3   5   4     4332.22     4790.46     60.01 o
   5   5   4      971.26      973.31     20.76 o
   7   5   4      172.79      148.38     21.45 o
   0   6   4      126.93      101.88      6.67 o
   2   6   4       15.38        6.52     10.12 o
   4   6   4       15.53       21.93      5.34 o
   6   6   4       24.31        6.39      5.45 o
   1   7   4       53.52       30.50      3.78 o
   3   7   4      122.92      157.80      6.87 o
   5   7   4       79.42       82.97      8.64 o
   7   7   4       20.95        0.95     23.67 o
   0   8   4      412.14      394.17     13.12 o
   2   8   4      201.99      205.34      7.09 o
   4   8   4       43.83       23.91      7.56 o
   6   8   4       13.07       -1.14      9.52 o
   1   9   4       31.70       27.55      3.78 o
   3   9   4       19.00       30.92      4.88 o
   5   9   4        3.64       -0.44      7.40 o
   0  10   4      306.02      336.56     10.45 o
   2  10   4      220.86      287.33      8.42 o
   4  10   4       86.26      122.13     24.36 o
   6  10   4       21.66       14.52     13.33 o
   1  11   4      855.11      966.20     33.70 o
   3  11   4      407.25      498.25     10.49 o
   5  11   4      125.30      125.52     16.91 o
   0  12   4       14.51       30.92      8.90 o
   2  12   4       26.65       17.57      4.72 o
   4  12   4       33.87       18.66      6.79 o
   6  12   4       18.51       21.80     12.93 o
   1  13   4      124.86      148.02      8.10 o
   3  13   4      133.03      107.06      7.90 o
   5  13   4       75.66       41.91     13.35 o
   0  14   4     2383.36     2392.18     50.72 o
   2  14   4     1575.50     1687.71     28.63 o
   4  14   4      572.50      623.14     19.75 o
   1  15   4      390.96      399.34     27.25 o
   3  15   4      136.06      184.54     10.84 o
   5  15   4       28.66       28.47     14.57 o
   0  16   4      265.75      302.97     18.02 o
   2  16   4      285.55      279.73     12.27 o
   4  16   4      197.31      149.19     17.57 o
   1  17   4       10.32       32.82     24.47 o
   3  17   4       32.79       25.71      9.43 o
   5  17   4       14.90       31.97     16.37 o
   0  18   4      128.43      137.92     17.80 o
   2  18   4      163.02      159.22     15.97 o
   4  18   4      124.63       87.75     15.89 o
   1  19   4      125.69      102.10     13.46 o
   3  19   4       18.52       20.62     13.95 o
   0  20   4     1111.46     1162.72     51.38 o
   2  20   4      681.50      679.34     30.06 o
   4  20   4      211.22      158.87     20.01 o
   1  21   4       27.58       24.87     17.74 o
   3  21   4        0.04       20.44     18.26 o
   0  22   4        1.26       15.79     24.69 o
   2  22   4       13.88       22.07     19.73 o
   1  23   4       36.36        2.81     38.82 o
   1   1   5       85.77      101.43     19.13 o
   3   1   5       46.17       61.59      7.79 o
   5   1   5       20.62       16.57      5.29 o
   0   2   5     1467.43     1427.21     24.91 o
   2   2   5      736.75      871.97     16.59 o
   4   2   5      163.63      213.06     32.03 o
   6   2   5       28.08       26.73      6.37 o
   1   3   5      511.87      541.36      8.89 o
   3   3   5      220.50      225.33      9.42 o
   5   3   5       49.40       26.92      4.14 o
   0   4   5        0.07       -4.45      4.45 o
   2   4   5       24.01       12.61      5.56 o
   4   4   5       51.97       50.93      6.89 o
   6   4   5       16.70       12.15      7.90 o
   1   5   5      138.99      154.54      8.79 o
   3   5   5      204.25      189.89     16.91 o
   5   5   5      108.39       94.03      7.45 o
   0   6   5        0.52       -2.22      4.45 o
   2   6   5       18.66       16.02      5.22 o
   4   6   5       42.50       43.12      8.49 o
   6   6   5       15.69        6.23     15.65 o
   1   7   5     1866.35     1735.61     23.47 o
   3   7   5      543.43      582.38     16.91 o
   5   7   5       95.71       92.29     20.24 o
   0   8   5     1466.36     1427.21     32.03 o
   2   8   5      845.53      853.87     17.91 o
   4   8   5      223.19      215.63      8.96 o
   6   8   5       47.89       47.46     13.39 o
   1   9   5        0.36       -4.72      4.72 o
   3   9   5       64.16       58.54      8.90 o
   5   9   5       44.70       53.07      7.87 o
   0  10   5      110.73      115.67     11.12 o
   2  10   5      219.92      204.41     12.12 o
   4  10   5      253.43      235.56     12.13 o
   6  10   5       96.51       92.75     17.42 o
   1  11   5       65.90       74.53      6.29 o
   3  11   5        0.13       -3.47      7.00 o
   5  11   5        8.36       14.89      9.43 o
   0  12   5     3152.29     3299.98     54.28 o
   2  12   5     1815.14     1963.43     29.57 o
   4  12   5      489.84      475.11     15.77 o
   1  13   5     2121.89     2424.44     32.87 o
   3  13   5      835.01      884.92     21.02 o
   5  13   5      199.91      137.91     16.24 o
   0  14   5       14.31        6.67      9.12 o
   2  14   5        1.90       -0.27      7.00 o
   4  14   5       30.45       14.21      8.97 o
   1  15   5        8.74        1.48      6.95 o
   3  15   5       58.73       73.53      9.09 o
   5  15   5       57.82       23.33     16.97 o
   0  16   5      442.95      460.46     20.24 o
   2  16   5      247.68      226.45     13.50 o
   4  16   5       68.16       40.15     13.24 o
   1  17   5      456.36      439.17     15.99 o
   3  17   5      181.84      156.83     12.58 o
   0  18   5        8.01       22.24     13.35 o
   2  18   5        0.37       -4.34     13.24 o
   4  18   5        4.00        9.98     14.15 o
   1  19   5        9.25       -0.39     13.30 o
   3  19   5       14.90       19.38     11.44 o
   0  20   5       18.66       17.57     22.24 o
   2  20   5       11.49        0.00     12.74 o
   1  21   5        3.15        1.27     16.62 o
   0  22   5      123.18       68.96     22.02 o
   0   0   6    11983.31    12169.76    228.90 o
   2   0   6     7361.11    11502.87    273.16 o
   4   0   6     2355.87     2471.14     51.61 o
   6   0   6      573.61      732.96     51.16 o
   1   1   6      796.93      792.71     21.24 o
   3   1   6      168.13      168.27     12.23 o
   5   1   6       11.22       -0.12     14.46 o
   0   2   6      205.42      230.68     12.90 o
   2   2   6      370.15      354.73     40.93 o
   4   2   6      394.72      445.16     33.81 o
   6   2   6      157.60      282.20     25.64 o
   1   3   6      176.40      166.11      6.01 o
   3   3   6        5.32       13.30     15.57 o
   5   3   6        1.87       14.97      8.39 o
   0   4   6      598.58      497.61     12.68 o
   2   4   6      295.12      323.15     11.34 o
   4   4   6       57.27       55.51      9.43 o
   6   4   6       12.83       -0.32     21.52 o
   1   5   6     1359.26     1432.66     22.65 o
   3   5   6      453.11      458.43     13.52 o
   5   5   6       99.19       72.33      8.77 o
   0   6   6       13.09       24.47      8.90 o
   2   6   6        0.03        1.59      8.26 o
   4   6   6       11.60       13.16      9.43 o
   6   6   6        9.01       26.92     24.47 o
   1   7   6      243.12      185.44      8.52 o
   3   7   6      240.87      215.53     13.12 o
   5   7   6      108.84      107.51     18.24 o
   0   8   6       98.62      142.37     11.34 o
   2   8   6       47.31       41.20      7.94 o
   4   8   6       11.24        2.22      8.70 o
   1   9   6        5.87       -1.71      6.39 o
   3   9   6        7.27       21.02      7.86 o
   5   9   6        3.04       11.87     12.23 o
   0  10   6       13.00       11.12      8.90 o
   2  10   6       19.18       22.02     11.01 o
   4  10   6       18.64       31.11     11.09 o
   1  11   6       13.85        6.78      9.01 o
   3  11   6        9.12        8.72      8.64 o
   5  11   6        2.47       11.12     13.90 o
   0  12   6        2.08       -8.90      8.90 o
   2  12   6        3.65       -1.47     10.11 o
   4  12   6        4.29        4.99     11.81 o
   1  13   6       56.45       68.83      7.70 o
   3  13   6       54.45       40.47      5.83 o
   5  13   6       24.13       32.92     31.03 o
   0  14   6      149.74      144.59     13.57 o
   2  14   6       75.75       88.98      9.44 o
   4  14   6       13.97       19.43     17.80 o
   1  15   6      628.17      655.57     32.48 o
   3  15   6      269.80      305.66     26.80 o
   0  16   6       42.24       40.04     13.12 o
   2  16   6       10.55        6.95     11.44 o
   4  16   6        0.01       -2.22     19.94 o
   1  17   6       77.73       71.40     14.39 o
   3  17   6      103.85      100.52     16.57 o
   0  18   6        1.50        8.90     17.57 o
   2  18   6        2.26      -10.49     12.63 o
   1  19   6      407.55      409.47     63.29 o
   0  20   6      333.73      324.55     34.03 o
   1   1   7      399.76      370.27      8.97 o
   3   1   7      207.01      235.84     28.36 o
   5   1   7       78.62       51.60     18.73 o
   0   2   7      879.64      905.35     22.69 o
   2   2   7      686.60      720.03     16.16 o
   4   2   7      323.77      317.87     17.36 o
   1   3   7       52.50       66.17      5.40 o
   3   3   7        8.95       34.05      8.97 o
   5   3   7        0.75       -8.91     16.74 o
   0   4   7       26.85       22.24      6.67 o
   2   4   7        7.83       -5.93     12.23 o
   4   4   7        0.87       -3.38     14.46 o
   1   5   7      638.48      594.48     20.69 o
   3   5   7      526.16      529.40     18.20 o
   5   5   7      215.61      228.95     23.15 o
   0   6   7      119.68       84.53     11.34 o
   2   6   7       27.77       27.72      7.36 o
   4   6   7        1.16        7.77     12.63 o
   1   7   7      821.26      918.54     19.93 o
   3   7   7      268.05      294.73     16.04 o
   5   7   7       49.75       21.85     17.80 o
   0   8   7     2285.63     2405.97     55.61 o
   2   8   7     1349.66     1440.88     90.87 o
   4   8   7      378.89      362.31     19.02 o
   1   9   7      272.30      216.90     10.26 o
   3   9   7       47.10       50.87     11.88 o
   5   9   7        2.82       -0.22     22.24 o
   0  10   7      248.60      209.54     15.13 o
   2  10   7      333.59      296.32     15.35 o
   4  10   7      289.48      267.12     21.47 o
   1  11   7      608.53      530.97     16.24 o
   3  11   7      165.65      138.81     15.48 o
   0  12   7     1487.89     1506.62     51.16 o
   2  12   7      921.03      867.54     19.58 o
   4  12   7      298.85      246.34     21.22 o
   1  13   7      118.69      137.35     11.68 o
   3  13   7       13.99       35.80     14.39 o
   0  14   7        4.70        6.67     11.34 o
   2  14   7        1.40        6.54     12.76 o
   1  15   7        7.17       15.51     10.56 o
   3  15   7       22.68       21.76     17.25 o
   0  16   7       41.41       24.47     15.35 o
   2  16   7       12.39       23.13     11.01 o
   1  17   7      100.89       81.30     17.07 o
   0  18   7       97.81       86.31     22.02 o
   0   0   8     4542.22     5119.13    107.89 o
   2   0   8     2993.08     3398.30     76.97 o
   4   0   8     1071.79     1525.08     66.29 o
   1   1   8      806.05      833.11     15.41 o
   3   1   8      209.28      220.38     20.24 o
   0   2   8       90.46       98.10     13.12 o
   2   2   8      166.76      141.97     11.50 o
   4   2   8      194.58      209.64     25.47 o
   1   3   8       66.05       60.00      5.27 o
   3   3   8        2.99        0.12     13.14 o
   0   4   8      689.85      658.22     21.80 o
   2   4   8      373.15      334.69     12.43 o
   4   4   8       91.69       88.23     20.13 o
   1   5   8       70.65       76.75      9.29 o
   3   5   8       10.64        8.61     12.34 o
   0   6   8        0.33        2.22      8.90 o
   2   6   8       10.35       -7.44      7.44 o
   4   6   8       23.54       14.35     20.23 o
   1   7   8       33.14       29.75      4.34 o
   3   7   8       46.36       24.94     12.12 o
   0   8   8        3.48        2.22     11.34 o
   2   8   8        6.31       -3.31     16.57 o
   4   8   8        4.08        3.34     22.18 o
   1   9   8       11.61        3.65      7.75 o
   3   9   8        1.32      -13.23     13.23 o
   0  10   8        2.49       17.57     13.57 o
   2  10   8        3.25        1.23     14.00 o
   1  11   8       11.87       -2.78     17.68 o
   3  11   8        6.44      -14.95     14.95 o
   0  12   8       32.74       48.72     17.80 o
   2  12   8       28.39       21.69     16.68 o
   1  13   8        1.65        5.82     14.97 o
   0  14   8        3.01        6.67     24.47 o
   2  14   8        0.06      -19.76     26.69 o
   1  15   8      254.14      264.43     24.20 o
   1   1   9        1.76        0.42     34.26 o
   3   1   9        2.56       -7.66     20.02 o
   0   2   9        4.74       -8.90      8.90 o
   2   2   9        0.77        0.91     11.14 o
   1   3   9       37.92       26.34     11.01 o
   3   3   9        8.75        9.88     18.20 o
   0   4   9        3.26       15.79     15.79 o
   2   4   9        0.01      -12.28     12.28 o
   1   5   9       26.49       21.77     10.11 o
   3   5   9       44.04       39.02     21.94 o
   0   6   9        1.72       -8.90     13.12 o
   2   6   9        1.98       -2.31     13.42 o
   1   7   9      268.39      287.84     17.67 o
   0   8   9      576.70      606.16     34.92 o
   2   8   9      333.14      359.79     26.60 o
   1   9   9       27.43        4.32     11.81 o
   0  10   9       14.42       33.14     24.47 o
   1  11   9      117.11      107.54     18.26 o
   0   0  10      608.81      643.76     62.28 o
   1   1  10       90.78       69.04     14.16 o
   0   2  10        9.50        0.00     22.24 o
 
